# Supplementary material for: Rosa canina Extracts Have Antiproliferative and Antioxidant Effects on Caco-2 Human Colon Cancer
Source: PLoS One. 2016 Jul 28;11(7):e0159136. doi: 10.1371/journal.pone.0159136 (PMC4965184; doi:10.1371/journal.pone.0159136)
Supplement: S1 Dataset — Data of all the concentrations of rosehips fractions tested in two human colon cancer cell lines (Caco-2). (XLS) [file pone.0159136.s001.xls]

## Sheet: PLACA 1
	1	2	3	4	5	6	7	8	9	10	11	12
A	1.207	0.823	0.26	0.31	0.218	0.275	0.941	0.555	0.709	0.134	0.192	0.28	560
B	0.62	1.014	0.405	0.503	0.302	0.333	0.955	0.61	0.651	0.261	0.237	0.325	560
C	0.862	0.627	0.32	0.231	0.2	0.241	0.5	0.335	0.287	0.14	0.195	0.265	560
D	0.601	0.534	0.331	0.399	0.341	0.242	0.648	0.363	0.24	0.268	0.174	0.337	560
E	1.225	0.419	0.301	0.455	0.64	0.877	0.539	0.252	0.339	0.495	0.638	0.932	560
F	0.704	0.398	0.307	0.426	0.609	0.707	0.659	0.37	0.273	0.432	0.623	0.691	560
G	1.334	0.348	0.297	0.47	0.589	0.703	0.907	0.327	0.298	0.468	0.679	0.77	560
H	1.266	0.876	0.385	0.465	0.665	0.689	0.957	0.425	0.304	0.505	0.575	0.733	560
	1	2	3	4	5	6	7	8	9	10	11	12
A	0.069	0.059	0.046	0.052	0.046	0.048	0.061	0.053	0.06	0.043	0.044	0.047	670
B	0.055	0.064	0.052	0.063	0.051	0.049	0.062	0.053	0.058	0.046	0.047	0.049	670
C	0.066	0.056	0.047	0.047	0.045	0.047	0.052	0.047	0.043	0.055	0.047	0.049	670
D	0.053	0.054	0.049	0.051	0.053	0.05	0.055	0.049	0.046	0.048	0.044	0.054	670
E	0.069	0.051	0.051	0.056	0.062	0.074	0.055	0.046	0.049	0.056	0.062	0.077	670
F	0.056	0.05	0.049	0.053	0.064	0.07	0.057	0.05	0.049	0.053	0.059	0.067	670
G	0.07	0.049	0.05	0.057	0.07	0.072	0.062	0.048	0.051	0.057	0.06	0.068	670
H	0.068	0.061	0.052	0.055	0.069	0.071	0.063	0.051	0.05	0.054	0.057	0.064	670
	1	2	3	4	5	6	7	8	9	10	11	12
A	1.138	0.764	0.214	0.258	0.172	0.227	0.88	0.502	0.649	0.091	0.148	0.233	ABS 560-670
B	0.565	0.95	0.353	0.44	0.251	0.284	0.893	0.557	0.593	0.215	0.19	0.276	ABS 560-670
C	0.796	0.571	0.273	0.184	0.155	0.194	0.448	0.288	0.244	0.085	0.148	0.216	ABS 560-670
D	0.548	0.48	0.282	0.348	0.288	0.192	0.593	0.314	0.194	0.22	0.13	0.283	ABS 560-670
E	1.156	0.368	0.25	0.399	0.578	0.803	0.484	0.206	0.29	0.439	0.576	0.855	ABS 560-670
F	0.648	0.348	0.258	0.373	0.545	0.637	0.602	0.32	0.224	0.379	0.564	0.624	ABS 560-670
G	1.264	0.299	0.247	0.413	0.519	0.631	0.845	0.279	0.247	0.411	0.619	0.702	ABS 560-670
H	1.198	0.815	0.333	0.41	0.596	0.618	0.894	0.374	0.254	0.451	0.518	0.669	ABS 560-670

## Sheet: PLACA 2
	1	2	3	4	5	6	7	8	9	10	11	12
A	1.064	0.477	0.356	0.373	0.345	0.282	0.603	0.313	0.221	0.21	0.326	0.295	560
B	1.341	0.653	0.318	0.23	0.217	0.269	0.596	0.673	0.686	0.315	0.251	0.325	560
C	0.893	0.59	0.663	0.29	0.216	0.281	0.321	0.484	0.215	0.145	0.241	0.33	560
D	1.004	0.723	0.681	0.232	0.226	0.262	0.451	0.315	0.478	0.152	0.204	0.28	560
E	1.181	0.391	0.519	0.512	0.623	0.689	0.509	0.348	0.311	0.43	0.536	0.747	560
F	1.075	0.337	0.298	0.456	0.516	0.586	0.572	0.306	0.331	0.407	0.64	0.81	560
G	0.733	0.236	0.474	0.507	0.564	0.721	0.324	0.241	0.367	0.428	0.621	0.801	560
H	0.995	0.297	0.304	0.465	0.627	0.58	0.531	0.284	0.328	0.452	0.625	0.79	560
	1	2	3	4	5	6	7	8	9	10	11	12
A	0.069	0.051	0.048	0.051	0.047	0.046	0.053	0.048	0.047	0.044	0.047	0.046	670
B	0.07	0.056	0.047	0.045	0.045	0.047	0.054	0.056	0.058	0.048	0.046	0.048	670
C	0.06	0.052	0.054	0.046	0.045	0.047	0.049	0.051	0.045	0.044	0.046	0.049	670
D	0.062	0.057	0.056	0.046	0.046	0.05	0.05	0.048	0.051	0.047	0.046	0.047	670
E	0.066	0.048	0.054	0.057	0.061	0.067	0.051	0.05	0.048	0.051	0.057	0.063	670
F	0.064	0.047	0.05	0.054	0.061	0.067	0.053	0.047	0.05	0.051	0.061	0.067	670
G	0.056	0.046	0.053	0.056	0.059	0.067	0.048	0.047	0.051	0.053	0.059	0.065	670
H	0.062	0.049	0.051	0.055	0.063	0.062	0.051	0.048	0.05	0.053	0.062	0.065	670
	1	2	3	4	5	6	7	8	9	10	11	12
A	0.995	0.426	0.308	0.322	0.298	0.236	0.55	0.265	0.174	0.166	0.279	0.249	ABS 560-670
B	1.271	0.597	0.271	0.185	0.172	0.222	0.542	0.617	0.628	0.267	0.205	0.277	ABS 560-670
C	0.833	0.538	0.609	0.244	0.171	0.234	0.272	0.433	0.17	0.101	0.195	0.281	ABS 560-670
D	0.942	0.666	0.625	0.186	0.18	0.212	0.401	0.267	0.427	0.105	0.158	0.233	ABS 560-670
E	1.115	0.343	0.465	0.455	0.562	0.622	0.458	0.298	0.263	0.379	0.479	0.684	ABS 560-670
F	1.011	0.29	0.248	0.402	0.455	0.519	0.519	0.259	0.281	0.356	0.579	0.743	ABS 560-670
G	0.677	0.19	0.421	0.451	0.505	0.654	0.276	0.194	0.316	0.375	0.562	0.736	ABS 560-670
H	0.933	0.248	0.253	0.41	0.564	0.518	0.48	0.236	0.278	0.399	0.563	0.725	ABS 560-670

## Sheet: Resultados 1º exp
S1 Dataset. Results of the cytotoxicity and apoptosis. Data of all the concentrations of rosehips fractions tested in two human colon cancer cell lines (Caco-2).
	540
								%															%
Fraccion 1	Control	62.5	125	250	500	1000		Control	62.5	125	250	500	1000		Fracción 1	Control	62.5	125	250	500	1000		Control	62.5	125	250	500	1000
tc7	0.807	0.4585	0.4722	0.6602	0.2865	0.1952		100	44.0109	45.3259	63.3718	27.5008	18.737		PD 7	0.3116	0.3158	0.3177	0.2175	0.1653	0.1533		100	77.4708	77.9369	53.3562	40.5507	37.6069
	0.914	0.7723	0.4753	0.326	0.3699	0.239			74.1322	45.6235	31.2924	35.5063	22.9413			0.614	0.3415	0.3176	0.2437	0.1708	0.1462			83.7754	77.9124	59.7835	41.9	35.8652
	0.9178	0.5394	0.7044	0.3643	0.2508	0.1603			51.7764	67.6146	34.9687	24.074	15.387			0.4386	0.3264	0.2828	0.2304	0.1625	0.1122			80.0711	69.3754	56.5208	39.8638	27.5245
	0.9917	0.5494	0.6764	0.394	0.3127	0.1246			52.7363	64.9269	37.8196	30.0157	11.9602			0.4083	0.2195	0.3103	0.2302	0.1554	0.1073			53.8469	76.1216	56.4717	38.1221	26.3224
	1.0134	0.8638	0.4685	0.4396	0.4293	0.2979			82.9152	44.9708	42.1967	41.208	28.5951			0.3341	0.2134	0.2556	0.2642	0.1632	0.1022			52.3504	62.7028	64.8125	40.0356	25.0713
	1.1489	0.5736	0.5189	0.5212	0.3717	0.2432			55.0592	49.8086	50.0294	35.6791	23.3445			0.2713	0.2037	0.2342	0.2131	0.2163	0.1199			49.9709	57.453	52.2768	53.0619	29.4134
	1.2011	0.8482	0.6071	0.525	0.6596	0.2821			81.4178	58.2748	50.3942	63.3143	27.0785			0.3962		0.2056	0.1384	0.1663	0.1188				50.437	33.9517	40.7961	29.1435
	1.3404	0.7972	0.5584	0.5967	0.2852	0.2471			76.5223	53.6002	57.2766	27.376	23.7188			0.487		0.1379		0.1103					33.8291		27.0584
Media	1.04179	0.6753	0.56015	0.478375	0.370713	0.223675			64.8213	53.7682	45.9187	35.5843	21.4703			0.407637	0.27005	0.257713	0.219643	0.163763	0.122843			66.2476	63.221	53.8819	40.1736	30.1353
Fraccion 2	Control	62.5	125	250	500	1000		Control	62.5	125	250	500	1000		Fracción 2	Control	62.5	125	250	500	1000		Control	62.5	125	250	500	1000
tc7	0.8504	0.4672	0.5916	0.5796	0.4104	0.2777		100	44.5106	56.3623	55.2191	39.0992	26.4568		PD 7	0.4285	0.3596	0.3526	0.3186	0.278	0.2446		100	93.171	91.3573	82.548	72.0287	63.3749
	1.0644	0.4325	0.5076	0.5678	0.5401	0.2861			41.2047	48.3596	54.0949	51.4559	27.257			0.4108	0.2958	0.3242	0.2521	0.243	0.1745			76.6406	83.999	65.3181	62.9604	45.2123
	0.9492	0.5109	0.59	0.4651	0.3749	0.4253			48.6739	56.2099	44.3105	35.7171	40.5188			0.297	0.296	0.2867	0.3444	0.2474	0.2351			76.6925	74.2829	89.2327	64.1004	60.9135
	1.1025	0.6339	0.5291	0.554	0.3883	0.3406			60.3923	50.4079	52.7801	36.9937	32.4493			0.4043	0.3442	0.3174	0.3116	0.2053	0.2796			89.1809	82.2371	80.7344	53.1924	72.4433
	1.1415	0.5927	0.639	0.4196	0.3825	0.27			56.4671	60.8782	39.9757	36.4412	25.7232			0.4262	0.3313	0.2545	0.2228	0.2787	0.2393			85.8385	65.94	57.7266	72.2101	62.0017
	0.9799	0.6223	0.4334	0.4182	0.3536	0.325			59.2871	41.2904	39.8423	33.6878	30.9631			0.3705	0.2429		0.2629		0.1819			62.9344		68.1164		47.1296
	1.1367	0.6079	0.5937	0.4443	0.3279	0.2769			57.9152	56.5624	42.3289	31.2394	26.3805			0.3644					0.1429							37.0248
	1.1725	0.7418	0.5444	0.5082	0.3503	0.2159			70.672	51.8655	48.4167	33.3734	20.569								0.1324							34.3043
Media	1.04964	0.57615	0.5536	0.4946	0.391	0.302187		media	54.8904	52.742	47.121	37.251	28.7897			0.385957	0.311633	0.30708	0.2854	0.25048	0.203788			80.743	79.5632	73.946	64.8984	52.8006
Fraccion 3	Control	62.5	125	250	500	1000		Control	62.5	125	250	500	1000		Fracción 3	Control	62.5	125	250	500	1000		Control	62.5	125	250	500	1000
tc7	0.9241	0.3759	0.2621	0.1785	0.1669	0.2039		100	33.8985	23.636	16.097	15.051	18.3876		PD 7	0.447	0.2412	0.2199	0.1715	0.168	0.1778		100	64.6996	58.9861	46.0032	45.0644	47.6931
	0.8271	0.2122	0.3312	0.6379	0.1535	0.1772			19.1361	29.8674	57.5255	13.8425	15.9798			0.3349	0.2306	0.1586	0.1555	0.1735	0.1954			61.8562	42.5429	41.7114	46.5397	52.4142
	0.9384	0.2738	0.2514	0.153	0.1617	0.1928			24.6911	22.6711	13.7975	14.582	17.3866			0.3432	0.2041	0.1318	0.1395	0.1645	0.1549			54.7479	35.3541	37.4195	44.1255	41.5504
	0.8379	0.2606	0.1289	0.1238	0.2039	0.1806			23.5008	11.6241	11.1642	18.3876	16.2864			0.3337	0.2361	0.2163	0.157	0.1504	0.1482			63.3315	58.0204	42.1137	40.3433	39.7532
	1.0657	0.4031	0.3135	0.2392	0.1913	0.2044			36.3513	28.2713	21.5709	17.2513	18.4327			0.4052	0.1625	0.1222	0.1411	0.1633	0.1149			43.5891	32.779	37.8487	43.8036	30.8208
	1.1883	0.2754	0.2643	0.1824	0.168	0.1878			24.8354	23.8344	16.4487	15.1501	16.9357				0.1489	0.1656	0.126	0.137				39.941	44.4206	33.7983	36.7489
	1.5832	0.3064	0.3094	0.1479	0.1434	0.1807			27.631	27.9015	13.3375	12.9317	16.2954				0.1719	0.1104	0.1383	0.162				46.1105	29.6137	37.0976	43.4549
	1.5065	0.3002	0.3912	0.1881	0.1516				27.0719	35.2782	16.9628	13.6712					0.1467		0.1203	0.1231				39.3509		32.2693	33.0204
Media	1.1089	0.30095	0.2815	0.23135	0.167538	0.189629		media	27.1395	25.3855	20.863	15.1084	17.1006		Media	0.3728	0.19275	0.160686	0.14365	0.155225	0.15824			51.7033	43.1024	38.5327	41.6376	42.4464
Fraccion 4	Control	62.5	125	250	500	1000		Control	62.5	125	250	500	1000		Fracción 3	Control	62.5	125	250	500	1000		Control	62.5	125	250	500	1000
tc7	0.8748	0.3373	0.2491	0.1486	0.22	0.2024		100	36.5241	26.9735	16.091	23.8224	21.9166		PD 7	0.4516	0.2189	0.1993	0.1491	0.1864	0.1873		100	54.0716	49.2301	36.83	46.0436	46.266
	0.7895	0.4024	0.2186	0.1562	0.1649	0.2239			43.5734	23.6708	16.9139	17.856	24.2447			0.4611	0.2335	0.195	0.1644	0.1816	0.1903			57.6781	48.168	40.6093	44.858	47.007
	0.9931	0.4979	0.1924	0.1454	0.1593	0.2267			53.9145	20.8338	15.7445	17.2496	24.5479			0.4098	0.2051	0.171	0.1501	0.1674	0.1875			50.6628	42.2396	37.077	41.3503	46.3154
	0.7903	0.2366	0.2024	0.168	0.1923	0.2037			25.6199	21.9166	18.1917	20.823	22.0574			0.4722	0.2094	0.1583	0.1573	0.1833	0.1503			51.725	39.1025	38.8555	45.2779	37.1264
	1.1723	0.4608	0.308	0.187	0.1905	0.1764			49.8971	33.3514	20.2491	20.628	19.1012			0.3002	0.1729	0.1917	0.1415	0.1663	0.1637			42.7089	47.3528	34.9527	41.0786	40.4364
	1.0584	0.3985	0.2979	0.191	0.1835	0.1898			43.1511	32.2577	20.6822	19.8701	20.5522			0.3341	0.1601	0.153	0.1588	0.1755				39.5471	37.7933	39.226	43.3512
	0.8829	0.257	0.237	0.1598	0.174				27.8289	25.6632	17.3037	18.8414					0.2209	0.1341	0.1442	0.1442				54.5657	33.1247	35.6196	35.6196
	0.8267	0.3707	0.2102	0.13	0.165				40.1408	22.7612	14.0769	17.8668						0.1271							31.3956
Media	0.9235	0.37015	0.23945	0.16075	0.181188	0.203817		media	40.0812	25.9285	17.4066	19.6197	22.07		Media	0.404833	0.202971	0.166187	0.1522	0.1721	0.17582			50.137	41.0508	37.5957	42.5113	43.4302
	tc7								tc7
		Control	62.5	125	250	500	1000		%	Control	62.5	125	250	500	1000
	Fraccion 1	1.04179	0.6753	0.56015	0.478375	0.370713	0.223675		Fraccion 1	100	64.8213	53.7682	45.9187	35.5843	21.4703
	Fraccion 2	1.04964	0.57615	0.5536	0.4946	0.391	0.302187		Fraccion 2	100	54.8904	52.742	47.121	37.251	28.7897
	Fraccion 3	1.1089	0.30095	0.2815	0.23135	0.167538	0.189629		Fraccion 3	100	27.1395	25.3855	20.863	15.1084	17.1006
	Fraccion 4	0.9235	0.37015	0.23945	0.16075	0.181188	0.203817		Fraccion 4	100	40.0812	25.9285	17.4066	19.6197	22.07
	pd7
		Control	62.5	125	250	500	1000		%	Control	62.5	125	250	500	1000
	Extracto 1	0.407637	0.27005	0.257713	0.219643	0.163763	0.122843		Fraccion 1	100	66.2476	63.221	53.8819	40.1736	30.1353
	Extracto 2	0.385957	0.311633	0.30708	0.2854	0.25048	0.203788		Fraccion 2	100	80.743	79.5632	73.946	64.8984	52.8006
	Extracto 3	0.3728	0.19275	0.160686	0.14365	0.155225	0.15824		Fraccion 3	100	51.7033	43.1024	38.5327	41.6376	42.4464
	Extracto 4	0.404833	0.202971	0.166187	0.1522	0.1721	0.17582		Fraccion 4	100	50.137	41.0508	37.5957	42.5113	43.4302
	tc7									pd 7
