# Supplementary material for: Rosa canina Extracts Have Antiproliferative and Antioxidant Effects on Caco-2 Human Colon Cancer
Source: PLoS One. 2016 Jul 28;11(7):e0159136. doi: 10.1371/journal.pone.0159136 (PMC4965184; doi:10.1371/journal.pone.0159136)
Supplement: S2 Table — Results of all the concentrations of rosehips fractions tested in two human colon cancer cell lines (Caco-2). (XLSX) [file pone.0159136.s004.xlsx]

## Sheet: Mod PD7
S2 Tables. Effects of plant fractions on the generation of ROS in Caco-2 cells. Results of all the concentrations of rosehips fractions tested in two human colon cancer cell lines (Caco-2).					EXTRACTO 1		EXTRACTO 2		EXTRACTO 3		EXTRACTO 4
	PD7			Control +	125	1000	125	1000	125	1000	125	1000
	t 20	Extracto 1		97527	83724	66087	53083	81025	69092	47525	50123	48267
				100605	78703	55846	69611	65472	70965	44315	88400	52370
				111440	86097	63081	42646	77324	85958	54228	86030	49999
				174702	85856	71756	54462	63439	77298	42858	82465	46281
				180226	51036	73654	108801	73143	72259	46301	94275	53305
				109740	62194	61843	109667	50910	73741	39915	56875	46917
				140351	76042	72778	70916	68149	84979	56969	90822	68700
				119123	77703	61163	87614	67509	78175	39393	59736	52766
				199186	76829	62778	55245	72192	52485	50107	69208	66448
				101357	79229	85025	56121		88368	51658	84298	90406
				116118	89753	85556	98802		79363	48059	95981	59603
				114337	64861	71776	101936		71591	49069	61917	52615
				132497	64594		54917		77410	79879	67529	41292
				131711	81249
				149485
				108989
				136214
				104591
				110648
				154004
			media	129643	75562.1	69278.6	74140.1	68795.9	75514.2	50021.2	75973.8	56074.5
					EXTRACTO 1		EXTRACTO 2		EXTRACTO 3		EXTRACTO 4
	% respecto CONTROL + (H202)		Control -	Control +	125	1000	125	1000	125	1000	125	1000
			63	100	64.5806	50.9763	40.9457	62.4988	53.2942	36.6585	38.6625	37.2308
					60.7077	43.0769	53.6946	50.5019	54.739	34.1825	68.1875	40.3957
					66.4111	48.6576	32.8951	59.644	66.3038	41.8289	66.3594	38.5668
					66.2252	55.3491	42.0094	48.9338	59.6239	33.0586	63.6095	35.6989
					39.3667	56.8131	83.9238	56.419	55.7371	35.7144	72.7192	41.1169
					47.9734	47.7027	84.5918	39.2695	56.8802	30.7885	43.8706	36.1895
					58.6551	56.1374	54.7012	52.5668	65.5487	43.9431	70.0557	52.9919
					59.9363	47.1782	67.5812	52.0732	60.3004	30.3859	46.0775	40.7011
					59.2622	48.4239	42.6133	55.6854	40.4844	38.6501	53.3837	51.2548
					61.1134	65.5842	43.289		68.1628	39.8465	65.0234	69.7348
					69.2311	65.9938	76.2111		61.2168	37.0704	74.0351	45.9749
					50.0306	55.3645	78.6285		55.2218	37.8495	47.7598	40.5847
					49.8247		42.3603		59.7103	61.6148	52.0886	31.8507
					62.6716
		media			58.285	53.4382	57.1881	53.0658	58.248	38.584	58.6025	43.2532

## Sheet: Mod TC7
	TC7			H2O2	EXTRACTO 1		EXTRACTO 2		EXTRACTO 3		EXTRACTO 4
				Control +	125	1000	125	1000	125	1000	125	1000
	t 20	Extracto 1		180744	128724	95323	135393	135005	61409	66604	95958	70050
				168898	122368	105382	105847	107037	83472	42855	117064	58836
				146884	130671	95625	124628	131995	68584	108049	92291	56076
				182524	105272	129497	106739	103535	94562	53284	83891	79019
				198163	102555	92820	132086	132613	156677	89114	87920	79143
				295908	118359	129535	135393	135651	123988	73274	94526	93705
				157997	135301	106585	105847	117404	81270	78433	110428	84650
				239998	101801	97106	124628	133400	142748	67815	109253	89029
				183171	136233	123476	106739	115294	101022	86734	77300	55474
				184397		114713	132086	102602	108891	72731	98770	73752
				169183				96799	111485	85801	103259	86194
				175669					47622	95331		108316
				165221					77963	76113		94334
				144705					92098	72758		93507
				257035					155810	85997		81267
				191149
				164495
				203789
				193613
				204933
				156191
				153524
				195315
				175630
				361914
				198717
			media	194222	120143	109006	120939	119212	100507	76992.9	97332.7	80223.5
			Control -	Control +	125	1000	125	1000	125	1000	125	1000
	% respecto CONTROL + (H202)		60	100	66.2768	49.0795	69.7105	69.5107	31.618	34.2928	49.4064	36.067
					63.0043	54.2586	54.498	55.1107	42.9777	22.065	60.2734	30.2932
					67.2793	49.2349	64.1679	67.961	35.3122	55.6318	47.5184	28.8721
					54.2019	66.6748	54.9573	53.3076	48.6876	27.4346	43.1934	40.6849
					52.803	47.7907	68.0078	68.2792	80.6691	45.8826	45.2678	40.7488
					60.9401	66.6944	69.7105	69.8433	63.8384	37.727	48.6691	48.2464
					69.6631	54.878	54.498	60.4484	41.8439	40.3832	56.8566	43.5842
					52.4148	49.9975	64.1679	68.6844	73.4974	34.9163	56.2517	45.8388
					70.143	63.5747	54.9573	59.362	52.0137	44.6572	39.7999	28.5622
						59.0629	68.0078	52.8272	56.0653	37.4474	50.8542	37.9731
								49.8394	57.4009	44.1768	53.1655	44.3792
									24.5194	49.0836		55.7692
									40.1412	39.1887		48.5702
									47.419	37.4613		48.1444
									80.2227	44.2777		41.8424
		media		100	61.8585	56.1246	62.2683	61.3794	49.7146	39.3106	50.1142	41.2667
